# Supplementary material for: Integrative Multi-Omics Analysis Reveals the Characteristic Metabolic Signature of Glioma and Enables Plasma-Based Liquid Biopsy
Source: Research (Wash D C). 2026 Mar 23;9:1199. doi: 10.34133/research.1199 (PMC13006737; doi:10.34133/research.1199)
Supplement: Supplementary 1 — Figs. S1 to S11 Tables S1 to S10 Data files S1 and S2 [file research.1199.f1.zip]

Archive with 3 entries (3 files):
- Data file S1.xlsx
- Data file S2.xlsx
- Supplementary Materials.docx
