# Supplementary material for: Integrative Multi-Omics Analysis Reveals the Characteristic Metabolic Signature of Glioma and Enables Plasma-Based Liquid Biopsy
Source: Research (Wash D C). 2026 Mar 23;9:1199. doi: 10.34133/research.1199 (PMC13006737; doi:10.34133/research.1199)
Supplement: Supplementary 1 — Figs. S1 to S11 Tables S1 to S10 Data files S1 and S2 [file research.1199.f1.zip › Data file S1.xlsx]

## Sheet: Information for tumor tissue
ID	Sex	Age	WHO grades	Pathological Diagnosis	IDH status	EGFR expression	MGMT protein expression	1p/19q status	Tumor core	Peritumoral brain zone	Normal adjacent tissue
1	Female	70	IV	Glioblastoma	Wildtype	Postive	High	Intact	√
2	Male	62	IV	Glioblastoma	Wildtype	Postive	High	Intact	√
3	Female	59	IV	Glioblastoma	Wildtype	Postive	High	Intact	√
4	Male	47	II	Oligodendroglioma	Mutation	Postive	Low	1p/19q codeletion	√
5	Female	58	IV	Glioblastoma	Wildtype	Postive	High	Intact	√	√	√
6	Female	63	IV	Glioblastoma	Wildtype	Postive	Low	1p deletion	√	√	√
7	Male	52	IV	Glioblastoma	Wildtype	Postive	High	Intact	√
8	Female	49	IV	Glioblastoma	Wildtype	Postive	High	Intact	√
9	Female	43	III	Astrocytoma	Wildtype	Postive	High	Intact	√	√
10	Male	34	II	Astrocytoma	Wildtype	Postive	High	Intact	√
11	Male	32	II	Oligodendroglioma	Mutation	Postive	High	1p/19q codeletion	√	√
12	Female	32	III	Astrocytoma	Mutation	Postive	Low	19q deletion	√
13	Male	74	IV	Astrocytoma	Mutation	Postive	Low	Intact	√
14	Male	44	II	Astrocytoma	Mutation	Postive	Low	Intact	√
15	Female	45	II	Oligodendroglioma	Mutation	Postive	Low	1p/19q codeletion	√	√
16	Male	52	II	Oligodendroglioma	Mutation	Postive	Low	1p/19q codeletion	√
17	Female	63	II	Oligodendroglioma	Mutation	Postive	High	1p/19q codeletion	√	√
18	Male	39	IV	Glioblastoma	Wildtype	Postive	High	Intact	√
19	Male	18	II	Astrocytoma	Wildtype	Postive	High	Intact	√
20	Male	42	IV	Glioblastoma	Wildtype	Postive	High	Intact	√	√	√
21	Male	45	II	Oligodendroglioma	Mutation	Postive	Low	1p/19q codeletion	√
22	Male	61	IV	Glioblastoma	Wildtype	Postive	High	Intact	√	√
23	Male	25	I	Astrocytoma	Wildtype	Negtive	Low	Intact	√
24	Male	50	IV	Glioblastoma	Wildtype	Postive	High	19q deletion	√	√
25	Male	51	III	Astrocytoma	Wildtype	Postive	High	Intact	√
26	Male	52	IV	Glioblastoma	Wildtype	Postive	Low	Intact	√
27	Female	81	IV	Glioblastoma	Mutation	Postive	High	Intact	√
28	Male	43	IV	Glioblastoma	Wildtype	Postive	High	Intact	√
29	Male	33	IV	Glioblastoma	Mutation	Postive	High	Intact	√
30	Male	52	II	Ganglioglioma	Mutation	Postive	Low	Intact	√	√
31	Male	36	II	Oligodendroglioma	Mutation	Postive	High	1p/19q codeletion	√
32	Male	29	IV	Glioblastoma	Wildtype	Postive	High	Intact	√
33	Female	33	II	Ganglioglioma	Wildtype	Postive	High	Intact	√
34	Male	28	IV	Glioblastoma	Wildtype	Postive	High	Intact	√
35	Female	72	IV	Glioblastoma	Wildtype	Postive	Low	1p deletion	√
36	Male	57	IV	Glioblastoma	Wildtype	Postive	High	Intact	√
37	Male	46	II	Astrocytoma	Mutation	Postive	Low	Intact	√
38	Male	28	IV	Astrocytoma	Mutation	Postive	High	Intact	√	√	√
39	Female	26	I	Mixed glioma	Mutation	Postive	High	Intact	√
40	Female	42	II	Oligodendroglioma	Mutation	Postive	High	1p/19q codeletion	√
41	Male	55	IV	Glioblastoma	Wildtype	Postive	High	Intact	√	√
42	Male	65	IV	Glioblastoma	Wildtype	Negtive	High	Intact	√
43	Female	34	II	Oligodendroglioma	Mutation	Postive	High	1p/19q codeletion	√
44	Male	51	IV	Astrocytoma	Mutation	Postive	High	Intact	√
45	Male	63	III	Astrocytoma	Mutation	Postive	High	Intact	√	√
46	Female	20	III	Oligodendroglioma	Mutation	Negtive	High	1p/19q codeletion	√
47	Male	82	III	Oligodendroglioma	Mutation	Postive	Low	1p/19q codeletion	√
48	Male	55	III	Oligodendroglioma	Wildtype	Postive	High	1p/19q codeletion	√	√
49	Male	65	IV	Glioblastoma	Wildtype	Postive	High	1p/19q codeletion	√
50	Female	72	IV	Glioblastoma	Wildtype	Postive	High	Intact	√	√	√
51	Male	43	IV	Glioblastoma	Wildtype	Postive	High	Intact	√
52	Male	38	IV	Glioblastoma	Wildtype	Postive	High	Intact	√
53	Male	35	IV	Glioblastoma	Wildtype	Postive	High	1p deletion	√	√	√
54	Male	42	IV	Glioblastoma	Wildtype	Postive	Low	Intact	√		√
55	Male	42	II	Astrocytoma	Mutation	Postive	High	Intact	√	√
56	Female	68	III	Astrocytoma	Wildtype	Postive	High	Intact	√	√	√
57	Male	37	II	Ganglioglioma	Mutation	Postive	High	Intact	√	√	√
58	Male	38	II	Oligodendroglioma	Mutation	Postive	Low	1p/19q codeletion	√	√
59	Female	37	II	Astrocytoma	Mutation	Postive	High	Intact	√	√	√
60	Male	36	II	Astrocytoma	Mutation	Postive	High	Intact	√	√
61	Female	32	II	Oligodendroglioma	Mutation	Postive	Low	1p/19q codeletion	√	√	√
62	Male	32	II	Astrocytoma	Mutation	Not tested	Low	Not tested	√	√
63	Male	38	III	Astrocytoma	Mutation	Postive	Low	Intact	√	√
64	Female	57	II	Mixed glioma	Wildtype	Postive	High	Intact	√	√	√
65	Female	22	II	Astrocytoma	Wildtype	Postive	Low	Intact	√	√	√
66	Female	53	III	Oligodendroglioma	Mutation	Postive	High	1p/19q codeletion	√
67	Male	33	II	Astrocytoma	Wildtype	Postive	High	Intact	√	√
68	Female	27	II	Astrocytoma	Wildtype	Postive	High	Intact	√	√
69	Male	58	II	Astrocytoma	Wildtype	Postive	High	Intact	√	√
70	Male	43	II	Astrocytoma	Wildtype	Postive	High	Intact	√
71	Male	37	III	Astrocytoma	Wildtype	Postive	High	1p deletion	√
72	Male	62	IV	Glioblastoma	Mutation	Negtive	High	19q deletion	√
73	Male	31	II	Oligodendroglioma	Wildtype	Postive	High	1p/19q codeletion	√	√
74	Male	45	II	Astrocytoma	Wildtype	Postive	High	Intact	√
75	Male	24	IV	Glioblastoma	Wildtype	Negtive	High	Intact	√
76	Male	43	II	Astrocytoma	Wildtype	Negtive	High	Intact	√	√
77	Male	62	III	Astrocytoma	Wildtype	Postive	Low	Intact	√
78	Male	82	III	Oligodendroglioma	Wildtype	Postive	High	1p/19q codeletion	√	√
79	Female	27	III	Astrocytoma	Wildtype	Not tested	High	Intact	√	√	√
80	Male	35	II	Astrocytoma	Mutation	Not tested	High	Intact	√
81	Female	44	II	Astrocytoma	Mutation	Postive	Low	Intact	√
82	Male	66	II	Astrocytoma	Wildtype	Negtive	High	Intact	√	√	√
83	Male	29	III	Astrocytoma	Mutation	Postive	Low	Intact	√	√
84	Male	37	II	Astrocytoma	Mutation	Postive	High	Intact	√
85	Male	66	IV	Glioblastoma	Wildtype	Postive	High	Intact	√
86	Female	59	IV	Glioblastoma	Wildtype	Postive	High	Intact	√
87	Male	43	IV	Glioblastoma	Wildtype	Postive	High	Intact	√
88	Female	55	III	Astrocytoma	Mutation	Postive	High	19q deletion	√
89	Male	72	IV	Glioblastoma	Wildtype	Postive	High	Intact	√
90	Female	50	III	Oligodendroglioma	Mutation	Postive	Low	1p/19q codeletion	√
91	Female	41	IV	Glioblastoma	Wildtype	Postive	High	Intact	√
92	Female	35	II	Oligodendroglioma	Mutation	Postive	High	1p/19q codeletion	√
93	Male	58	II	Astrocytoma	Wildtype	Postive	Low	Intact	√
94	Male	48	IV	Astrocytoma	Mutation	Postive	High	Intact	√
95	Male	37	II	Astrocytoma	Mutation	Postive	High	Intact	√
96	Male	34	IV	Glioblastoma	Wildtype	Postive	High	Intact	√
97	Female	42	II	Astrocytoma	Mutation	Postive	Low	Intact	√
98	Male	42	I	Astrocytoma	Wildtype	Postive	High	Intact	√
99	Male	39	IV	Glioblastoma	Wildtype	Not tested	Low	Intact	√	√	√
100	Female	38	III	Oligodendroglioma	Mutation	Postive	High	1p/19q codeletion	√
101	Male	41	IV	Glioblastoma	Mutation	Postive	High	Intact	√
102	Male	52	IV	Glioblastoma	Wildtype	Postive	High	Intact	√
103	Male	56	II	Astrocytoma	Mutation	Not tested	Low	Intact	√	√
104	Male	41	IV	Glioblastoma	Wildtype	Postive	High	Intact	√	√
105	Female	52	III	Astrocytoma	Mutation	Postive	Low	Intact	√
106	Female	51	IV	Glioblastoma	Mutation	Postive	Low	19q deletion	√
107	Female	28	II	Oligodendroglioma	Mutation	Postive	High	1p/19q codeletion	√
108	Female	43	IV	Glioblastoma	Wildtype	Postive	High	Intact	√
109	Male	55	IV	Glioblastoma	Wildtype	Postive	High	Intact	√
110	Male	49	II	Oligodendroglioma	Mutation	Postive	Low	1p/19q codeletion	√
111	Male	43	II	Mixed glioma	Wildtype	Postive	High	Intact	√	√
112	Female	40	III	Astrocytoma	Wildtype	Postive	High	Intact		√	√
113	Female	59	IV	Glioblastoma	Wildtype	Postive	High	1p deletion		√	√
114	Male	57	IV	Glioblastoma	Wildtype	Negtive	High	Intact		√	√
115	Male	55	IV	Glioblastoma	Wildtype	Postive	High	Intact		√	√
116	Male	56	IV	Glioblastoma	Wildtype	Not tested	High	Intact		√	√
117	Male	65	IV	Glioblastoma	Wildtype	Postive	Low	1p deletion		√	√
118	Male	67	IV	Glioblastoma	Wildtype	Postive	High	Intact		√	√
119	Female	19	IV	Glioblastoma	Wildtype	Postive	Low	Intact		√	√
120	Male	49	II	Oligodendroglioma	Mutation	Postive	Low	1p/19q codeletion		√	√
121	Male	58	IV	Glioblastoma	Mutation	Not tested	High	Intact		√	√
122	Female	56	II	Oligodendroglioma	Mutation	Postive	High	Intact		√	√
