# Supplementary material for: Integrative Multi-Omics Analysis Reveals the Characteristic Metabolic Signature of Glioma and Enables Plasma-Based Liquid Biopsy
Source: Research (Wash D C). 2026 Mar 23;9:1199. doi: 10.34133/research.1199 (PMC13006737; doi:10.34133/research.1199)
Supplement: Supplementary 1 — Figs. S1 to S11 Tables S1 to S10 Data files S1 and S2 [file research.1199.f1.zip › Data file S2.xlsx]

## Sheet: Adult glioma training set
ID	Sex	Age	WHO grades	Pathological Diagnosis	IDH status	EGFR expression	MGMT protein expression	1p/19q status
20	Male	18	II	Astrocytoma	Wildtype	Positive	High	Intact
44	Female	22	II	Astrocytoma	Wildtype	Positive	High	Intact
28	Female	23	III	Astrocytoma	Mutation	Not tested	Not tested	Not tested
12	Female	24	IV	Glioblastoma	Wildtype	Negtive	High	Intact
4	Male	27	IV	Astrocytoma	Mutation	Positive	High	Intact
45	Male	27	II	Oligodendroglioma	Mutation	Positive	High	1p/19q codeletion
16	Male	28	II	Astrocytoma	Mutation	Positive	Low	Intact
29	Female	28	II	Astrocytoma	Mutation	Positive	High	Intact
9	Male	29	III	Astrocytoma	Mutation	Positive	High	Intact
6	Female	32	III	Astrocytoma	Mutation	Positive	Low	19q deletion
26	Male	32	II	Oligodendroglioma	Mutation	Positive	High	1p/19q codeletion
47	Male	32	III	Oligodendroglioma	Mutation	Positive	High	1p/19q codeletion
49	Female	32	II	Astrocytoma	Wildtype	Negtive	High	Intact
27	Male	33	III	Astrocytoma	Mutation	Positive	High	Intact
33	Male	35	IV	Glioblastoma	Wildtype	Positive	High	Intact
50	Male	37	IV	Glioblastoma	Wildtype	Positive	Low	Intact
52	Male	38	III	Oligodendroglioma	Mutation	Not tested	High	1p/19q codeletion
11	Male	39	IV	Glioblastoma	Wildtype	Positive	High	Intact
8	Male	40	II	Oligodendroglioma	Mutation	Positive	High	1p/19q codeletion
53	Female	40	IV	Glioblastoma	Wildtype	Positive	High	Intact
14	Female	41	IV	Glioblastoma	Wildtype	Positive	High	Intact
3	Male	42	IV	Glioblastoma	Mutation	Positive	High	Intact
21	Female	42	II	Astrocytoma	Mutation	Positive	High	Intact
1	Female	43	II	Astrocytoma	Mutation	Positive	Low	Intact
41	Male	44	II	Astrocytoma	Mutation	Positive	Low	Intact
32	Female	45	II	Oligodendroglioma	Mutation	Positive	Low	1p/19q codeletion
10	Male	47	II	Oligodendroglioma	Mutation	Positive	High	1p/19q codeletion
38	Male	47	II	Oligodendroglioma	Mutation	Positive	Low	1p/19q codeletion
56	Male	47	IV	Glioblastoma	Wildtype	Positive	High	Intact
24	Male	49	II	Oligodendroglioma	Mutation	Positive	Low	1p/19q codeletion
23	Female	50	III	Astrocytoma	Wildtype	Positive	High	Intact
48	Male	50	I	Astrocytoma	Wildtype	Positive	High	Intact
7	Female	51	IV	Glioblastoma	Mutation	Positive	High	Not tested
34	Male	52	II	Oligodendroglioma	Mutation	Positive	Low	1p/19q codeletion
40	Male	52	IV	Glioblastoma	Wildtype	Positive	High	Intact
36	Male	53	II	Astrocytoma	Wildtype	Positive	High	Intact
54	Male	53	IV	Glioblastoma	Wildtype	Positive	High	Intact
31	Female	54	IV	Glioblastoma	Mutation	Positive	High	Not tested
15	Male	55	IV	Glioblastoma	Wildtype	Positive	High	Intact
51	Female	56	IV	Astrocytoma	Wildtype	Positive	High	Intact
13	Male	57	IV	Glioblastoma	Wildtype	Negtive	High	Intact
18	Female	57	IV	Glioblastoma	Wildtype	Positive	High	19q deletion
55	Male	57	III	Oligodendroglioma	Mutation	Positive	High	1p/19q codeletion
22	Male	58	II	Mix Glioma	Wildtype	Not tested	Not tested	Not tested
25	Female	58	II	Astrocytoma	Mutation	Positive	High	1p deletion
42	Male	58	IV	Astrocytoma	Mutation	Positive	Low	Intact
2	Female	59	IV	Glioblastoma	Wildtype	Positive	High	1p deletion
37	Female	59	IV	Glioblastoma	Wildtype	Positive	High	Intact
43	Male	62	IV	Glioblastoma	Wildtype	Positive	High	Intact
17	Male	63	IV	Glioblastoma	Mutation	Positive	Low	Intact
19	Male	63	IV	Glioblastoma	Wildtype	Positive	High	Intact
30	Female	63	II	Oligodendroglioma	Mutation	Positive	High	1p/19q codeletion
39	Female	63	IV	Glioblastoma	Wildtype	Positive	Low	1p deletion
5	Male	70	IV	Glioblastoma	Wildtype	Positive	Low	19q deletion
35	Female	70	IV	Glioblastoma	Wildtype	Positive	High	Intact
46	Male	71	IV	Glioblastoma	Wildtype	Positive	High	Intact

## Sheet: Adult glioma testing set
ID	Sex	Age	WHO grades	Pathological Diagnosis	IDH status	EGFR	MGMT	1p/19q status
79	Male	18	IV	Diffuse Midline Glioma	Wildtype	Positive	High	Intact
82	Female	24	II	Ependymoma	Wildtype	Positive	High	Intact
59	Male	25	III	Astrocytoma	Mutation	Positive	High	Intact
75	Male	28	IV	Diffuse Midline Glioma	Wildtype	Positive	High	Intact
67	Female	31	III	Astrocytoma	Mutation	Positive	High	Intact
61	Male	34	II	Astrocytoma	Wildtype	Positive	High	Intact
81	Female	36	II	Ependymoma	Wildtype	Not tested	Not tested	Not tested
58	Female	40	III	Astrocytoma	Wildtype	Positive	High	Intact
78	Male	40	IV	Glioblastoma	Wildtype	Positive	High	Intact
73	Male	41	IV	Diffuse Midline Glioma	Wildtype	Negtive	High	Intact
60	Male	42	IV	Glioblastoma	Wildtype	Positive	High	Intact
62	Female	43	III	Astrocytoma	Wildtype	Positive	High	Intact
65	Male	45	II	Oligodendroglioma	Mutation	Positive	Low	1p/19q codeletion
66	Male	49	IV	Diffuse Midline Glioma	Wildtype	Positive	High	Not tested
71	Female	49	IV	Glioblastoma	Wildtype	Positive	High	Intact
57	Female	53	IV	Glioblastoma	Wildtype	Positive	High	Not tested
68	Male	55	II	Oligodendroglioma	Mutation	Positive	High	1p/19q codeletion
80	Female	55	III	Oligodendroglioma	Mutation	Positive	Low	1p/19q codeletion
69	Female	58	IV	Glioblastoma	Wildtype	Positive	High	Intact
77	Male	59	IV	Glioblastoma	Wildtype	Negtive	High	Intact
74	Male	61	IV	Glioblastoma	Wildtype	Positive	Low	Intact
72	Male	66	IV	Glioblastoma	Wildtype	Positive	High	Intact
64	Male	67	III	Astrocytoma	Wildtype	Positive	Low	Intact
76	Female	68	IV	Glioblastoma	Wildtype	Positive	High	Intact
63	Female	72	IV	Glioblastoma	Wildtype	Positive	High	Intact
70	Male	74	IV	Astrocytoma	Mutation	Positive	Low	Intact

## Sheet: Pediatric testing set
ID	Age	Sex	WHO grades	Pathological Diagnosis	IDH status	EGFR	MGMT	1p/19q status	H3K27M status
37	6 month	Male	IV	Medulloblastoma	Wildtype	Positive	High	Intact	Wildtype
11	2	Male	IV	Medulloblastoma	Wildtype	Negtive	Low	Not tested	Wildtype
47	2	Female	II	Astrocytoma	Wildtype	Positive	High	Intact	Wildtype
49	2	Male	IV	Medulloblastoma	Wildtype	Negtive	High	Intact	Wildtype
3	3	Male	III	Ependymoma	Mutation	Not tested	High	Not tested	Wildtype
12	3	Female	II	Astrocytoma	Wildtype	Negtive	High	Intact	Wildtype
27	3	Male	I	Astrocytoma	Wildtype	Negtive	High	Intact	Wildtype
28	3	Female	II	Astrocytoma	Wildtype	Positive	High	Intact	Wildtype
33	3	Female	I	Astrocytoma	Wildtype	Negtive	High	Intact	Wildtype
51	3	Female	III	Ependymoma	Mutation	Positive	High	Not tested	Wildtype
9	4	Male	II	Ependymoma	Wildtype	Positive	High	Intact	Wildtype
15	4	Male	III	Ependymoma	Wildtype	Positive	Low	19q deletion	Wildtype
21	4	Male	II	Ependymoma	Wildtype	Positive	High	Intact	Wildtype
38	4	Female	IV	Medulloblastoma	Wildtype	Not tested	Not tested	Not tested	Wildtype
10	5	Male	II	Mixed glioma	Wildtype	Positive	High	Intact	Wildtype
17	5	Male	II	Astrocytoma	Wildtype	Negtive	High	Intact	Wildtype
35	5	Male	IV	Medulloblastoma	Wildtype	Negtive	Low	Intact	Wildtype
45	5	Female	IV	Glioblastoma	Wildtype	Positive	High	Intact	Wildtype
53	5	Male	IV	Glioblastoma	Wildtype	Negtive	High	Intact	Wildtype
31	6	Male	IV	Medulloblastoma	Wildtype	Positive	High	Not tested	Wildtype
52	6	Male	I	Astrocytoma	Wildtype	Negtive	High	Intact	Wildtype
20	7	Female	IV	Diffuse Midline Glioma	Wildtype	Positive	High	Intact	Mutation
24	7	Female	IV	Diffuse Midline Glioma	Wildtype	Positive	High	Intact	Mutation
44	7	Female	IV	Glioblastoma	Wildtype	Positive	High	Not tested	Wildtype
7	8	Male	II	Astrocytoma	Wildtype	Positive	Low	Intact	Wildtype
13	8	Male	IV	Medulloblastoma	Wildtype	Not tested	High	Not tested	Wildtype
14	8	Male	IV	Diffuse Midline Glioma	Wildtype	Positive	High	Intact	Mutation
16	8	Male	IV	Medulloblastoma	Wildtype	Positive	High	Intact	Wildtype
18	8	Male	I	Astrocytoma	Wildtype	Not tested	Not tested	Intact	Wildtype
22	8	Male	I	Astrocytoma	Wildtype	Positive	High	Intact	Wildtype
29	8	Male	I	Astrocytoma	Wildtype	Negtive	High	Intact	Wildtype
34	8	Male	IV	Glioblastoma	Wildtype	Negtive	High	Intact	Wildtype
40	8	Female	II	Astrocytoma	Wildtype	Negtive	High	Intact	Wildtype
4	9	Male	IV	Diffuse Midline Glioma	Wildtype	Positive	High	Intact	Mutation
23	9	Male	IV	Medulloblastoma	Wildtype	Positive	High	Intact	Wildtype
30	9	Male	IV	Diffuse Midline Glioma	Wildtype	Positive	High	Intact	Mutation
36	9	Male	IV	Medulloblastoma	Mutation	Positive	High	Intact	Wildtype
41	9	Male	IV	Diffuse Midline Glioma	Wildtype	Positive	High	Not tested	Mutation
2	10	Female	II	Mixed glioma	Wildtype	Positive	High	Intact	Wildtype
19	10	Male	III	Ependymoma	Wildtype	Positive	High	Not tested	Wildtype
25	10	Female	IV	Diffuse Midline Glioma	Wildtype	Positive	High	Intact	Mutation
39	10	Female	IV	Diffuse Midline Glioma	Wildtype	Positive	High	Intact	Mutation
42	10	Male	I	Astrocytoma	Wildtype	Negtive	High	Intact	Wildtype
8	11	Female	IV	Medulloblastoma	Wildtype	Positive	High	Not tested	Wildtype
26	12	Male	I	Astrocytoma	Wildtype	Negtive	High	Intact	Wildtype
48	12	Female	I	Astrocytoma	Wildtype	Positive	High	Intact	Wildtype
43	13	Male	I	Astrocytoma	Wildtype	Negtive	High	Intact	Wildtype
46	14	Female	I	Astrocytoma	Wildtype	Positive	High	Intact	Wildtype
1	17	Female	I	Astrocytoma	Wildtype	Positive	High	Intact	Wildtype
5	17	Male	I	Astrocytoma	Wildtype	Positive	High	Intact	Wildtype
6	17	Female	IV	Glioblastoma	Wildtype	Negtive	High	Intact	Wildtype
32	17	Female	IV	Medulloblastoma	Wildtype	Positive	High	Not tested	Wildtype
50	17	Male	I	Astrocytoma	Wildtype	Negtive	High	Intact	Wildtype

## Sheet: pancreatic testing set
ID	Age	Sex	Group		ID	Age	Sex	Group
1	45	male	Pancreatic cancer		1	25	male	Health control
2	49	male	Pancreatic cancer		2	31	male	Health control
3	53	male	Pancreatic cancer		3	41	female	Health control
4	52	male	Pancreatic cancer		4	41	male	Health control
5	50	male	Pancreatic cancer		5	42	male	Health control
6	51	male	Pancreatic cancer		6	43	male	Health control
7	59	male	Pancreatic cancer		7	43	male	Health control
8	61	male	Pancreatic cancer		8	44	male	Health control
9	63	male	Pancreatic cancer		9	44	male	Health control
10	65	male	Pancreatic cancer		10	47	male	Health control
11	69	male	Pancreatic cancer		11	47	male	Health control
12	67	male	Pancreatic cancer		12	50	male	Health control
13	54	male	Pancreatic cancer		13	50	female	Health control
14	51	male	Pancreatic cancer		14	50	male	Health control
15	61	female	Pancreatic cancer		15	50	male	Health control
16	47	male	Pancreatic cancer		16	51	male	Health control
17	61	male	Pancreatic cancer		17	51	female	Health control
18	58	female	Pancreatic cancer		18	51	female	Health control
19	70	female	Pancreatic cancer		19	52	female	Health control
20	66	male	Pancreatic cancer		20	52	female	Health control
21	65	female	Pancreatic cancer		21	52	female	Health control
22	51	female	Pancreatic cancer		22	52	female	Health control
23	50	female	Pancreatic cancer		23	52	female	Health control
24	59	male	Pancreatic cancer		24	53	male	Health control
25	72	female	Pancreatic cancer		25	53	male	Health control
26	71	male	Pancreatic cancer		26	53	male	Health control
27	69	female	Pancreatic cancer		27	53	male	Health control
28	67	male	Pancreatic cancer		28	54	female	Health control
29	59	male	Pancreatic cancer		29	54	male	Health control
30	58	male	Pancreatic cancer		30	54	male	Health control
31	64	female	Pancreatic cancer		31	54	male	Health control
32	59	female	Pancreatic cancer		32	56	male	Health control
33	68	male	Pancreatic cancer		33	56	male	Health control
34	67	female	Pancreatic cancer		34	56	male	Health control
35	64	male	Pancreatic cancer		35	56	male	Health control
36	69	female	Pancreatic cancer		36	56	male	Health control
37	18	male	Pancreatic cancer		37	57	male	Health control
38	79	male	Pancreatic cancer		38	57	male	Health control
39	64	male	Pancreatic cancer		39	58	female	Health control
40	34	male	Pancreatic cancer		40	58	male	Health control
41	56	male	Pancreatic cancer		41	59	male	Health control
42	52	female	Pancreatic cancer		42	59	male	Health control
43	56	male	Pancreatic cancer		43	59	male	Health control
44	66	male	Pancreatic cancer		44	59	female	Health control
45	67	female	Pancreatic cancer		45	60	female	Health control
46	62	male	Pancreatic cancer		46	60	male	Health control
47	63	female	Pancreatic cancer		47	60	male	Health control
48	36	female	Pancreatic cancer		48	61	male	Health control
49	53	male	Pancreatic cancer		49	61	female	Health control
50	59	male	Pancreatic cancer		50	62	female	Health control
51	57	female	Pancreatic cancer		51	62	male	Health control
52	74	female	Pancreatic cancer		52	63	female	Health control
53	69	male	Pancreatic cancer		53	64	female	Health control
54	51	female	Pancreatic cancer		54	64	female	Health control
55	60	female	Pancreatic cancer		55	64	female	Health control
56	56	male	Pancreatic cancer		56	64	male	Health control
57	71	male	Pancreatic cancer		57	65	female	Health control
58	62	male	Pancreatic cancer		58	65	male	Health control
59	44	male	Pancreatic cancer		59	65	male	Health control
60	72	female	Pancreatic cancer		60	65	male	Health control
61	32	male	Pancreatic cancer		61	66	male	Health control
62	68	male	Pancreatic cancer		62	66	female	Health control
63	68	female	Pancreatic cancer		63	66	male	Health control
64	42	female	Pancreatic cancer		64	66	male	Health control
65	67	female	Pancreatic cancer		65	67	male	Health control
66	59	male	Pancreatic cancer		66	68	female	Health control
67	66	male	Pancreatic cancer		67	68	male	Health control
68	41	female	Pancreatic cancer		68	68	male	Health control
69	59	male	Pancreatic cancer		69	69	female	Health control
70	55	female	Pancreatic cancer		70	69	male	Health control
71	67	female	Pancreatic cancer		71	69	female	Health control
72	51	male	Pancreatic cancer		72	69	male	Health control
73	62	female	Pancreatic cancer		73	71	male	Health control
74	71	male	Pancreatic cancer		74	71	male	Health control
75	54	female	Pancreatic cancer		75	71	male	Health control
76	65	male	Pancreatic cancer		76	72	male	Health control
77	53	male	Pancreatic cancer		77	73	female	Health control
78	44	male	Pancreatic cancer		78	74	female	Health control
79	24	female	Pancreatic cancer		79	75	male	Health control
80	20	female	Pancreatic cancer		80	79	male	Health control
